# Supplementary material for: Adsorptive Removal of Azithromycin Antibiotic from Aqueous Solution by Azolla Filiculoides-Based Activated Porous Carbon
Source: Nanomaterials (Basel). 2021 Dec 3;11(12):3281. doi: 10.3390/nano11123281 (PMC8709189; doi:10.3390/nano11123281)
Supplement: Supplementary file 1 [file nanomaterials-11-03281-s001.zip]

Archive with 1 entries (1 files):
- nanomaterials-1415114-Supplementary Materials (New).pdf
